# Supplementary material for: The Effectiveness of Brolucizumab and Aflibercept in Patients with Neovascular Age-Related Macular Degeneration
Source: Int J Environ Res Public Health. 2022 Feb 17;19(4):2303. doi: 10.3390/ijerph19042303 (PMC8872595; doi:10.3390/ijerph19042303)
Supplement: Supplementary file 1 [file ijerph-19-02303-s001.zip]

Archive with 1 entries (1 files):
- ijerph-1548496-supplementary.pdf
